# Supplementary material for: Serum uric acid and risk of diabetic neuropathy: a genetic correlation and mendelian randomization study
Source: Front Endocrinol (Lausanne). 2023 Nov 15;14:1277984. doi: 10.3389/fendo.2023.1277984 (PMC10684953; doi:10.3389/fendo.2023.1277984)
Supplement: Supplementary file 2 [file DataSheet_2.xlsx]

## Sheet: Table 1
Supplementary file 2-Table 1 Summary of SUA instrumental variables for genetic prediction
SNP	effect_allele.exposure	other_allele.exposure	effect_allele.outcome	other_allele.outcome	beta.exposure	beta.outcome	eaf.exposure	eaf.outcome	remove	palindromic	ambiguous	id.outcome	pos.outcome	pval.outcome	se.outcome	samplesize.outcome	outcome	mr_keep.outcome	pval_origin.outcome	data_source.outcome	se.exposure	pval.exposure	samplesize.exposure	exposure	mr_keep.exposure	pval_origin.exposure	id.exposure	data_source.exposure	action	mr_keep	rsq.exposure	effective_n.exposure	rsq.outcome	effective_n.outcome	steiger_dir	steiger_pval	R2	F
rs10223666	C	G	C	G	0.046445	-0.02606	0.7036	0.680226	FALSE	TRUE	FALSE	dnr9	43837765	0.375573	0.0294103	274660	outcome	TRUE	reported	textfile	0.0042414	6.617e-28	288649	exposure	TRUE	reported	niaosuan.txt	textfile	2	TRUE	0.000415252	288649	2.85862e-06	274660	TRUE	2.35746e-12	0.000899729	119.911
rs10405423	A	C	A	C	0.03865	-0.0226177	0.6625	0.64114	FALSE	FALSE	FALSE	dnr9	7211300	0.427929	0.0285311	274660	outcome	TRUE	reported	textfile	0.004143	1.069e-20	288649	exposure	TRUE	reported	niaosuan.txt	textfile	2	TRUE	0.000301419	288649	2.28806e-06	274660	TRUE	2.74169e-09	0.000668019	87.03
rs1047891	A	C	A	C	-0.023735	-0.0770017	0.3107	0.322642	FALSE	FALSE	FALSE	dnr9	210675783	0.00936397	0.0296335	274660	outcome	TRUE	reported	textfile	0.0042351	2.091e-08	288649	exposure	TRUE	reported	niaosuan.txt	textfile	2	TRUE	0.000108802	288649	2.45828e-05	274660	TRUE	0.0400508	0.0002413	31.4088
rs10480300	T	C	T	C	0.030123	-0.0532927	0.2755	0.199401	FALSE	FALSE	FALSE	dnr9	151708919	0.116358	0.0339391	274660	outcome	TRUE	reported	textfile	0.0043479	4.261e-12	288649	exposure	TRUE	reported	niaosuan.txt	textfile	2	TRUE	0.000166264	288649	8.97715e-06	274660	TRUE	0.000204353	0.000362232	47.9996
rs10774625	A	G	A	G	0.032335	0.093147	0.4826	0.42862	FALSE	FALSE	FALSE	dnr9	111472415	0.000663147	0.0273609	274660	outcome	TRUE	reported	textfile	0.003861	5.536e-17	288649	exposure	TRUE	reported	niaosuan.txt	textfile	2	TRUE	0.000242926	288649	4.21955e-05	274660	TRUE	0.000648035	0.000522143	70.1368
rs10851885	A	G	A	G	-0.05396	-0.0478037	0.7559	0.852832	FALSE	FALSE	FALSE	dnr9	76012162	0.212265	0.0383238	274660	outcome	TRUE	reported	textfile	0.004575	4.158e-32	288649	exposure	TRUE	reported	niaosuan.txt	textfile	2	TRUE	0.00048171	288649	5.66489e-06	274660	TRUE	2.10094e-13	0.0010745	139.111
rs10892354	T	C	T	C	0.030101	0.0558275	0.38	0.434866	FALSE	FALSE	FALSE	dnr9	119367671	0.0443119	0.0277594	274660	outcome	TRUE	reported	textfile	0.0041158	2.602e-13	288649	exposure	TRUE	reported	niaosuan.txt	textfile	2	TRUE	0.00018527	288649	1.47258e-05	274660	TRUE	0.000245376	0.00042694	53.4876
rs10910845	A	C	A	C	0.057964	0.0278571	0.4692	0.472425	FALSE	FALSE	FALSE	dnr9	145711946	0.319256	0.0279693	274660	outcome	TRUE	reported	textfile	0.0038374	1.5e-51	288649	exposure	TRUE	reported	niaosuan.txt	textfile	2	TRUE	0.000789828	288649	3.61173e-06	274660	TRUE	8.11344e-23	0.00167354	228.162
rs10942549	C	G	C	G	-0.042149	0.0152052	0.312	0.2668	FALSE	TRUE	FALSE	dnr9	73130310	0.624629	0.0310754	274660	outcome	TRUE	reported	textfile	0.0043177	1.64e-22	288649	exposure	TRUE	reported	niaosuan.txt	textfile	2	TRUE	0.000330034	288649	8.71682e-07	274660	TRUE	1.00751e-10	0.000762689	95.2949
rs10956924	T	C	T	C	-0.023868	0.0723173	0.2793	0.289442	FALSE	FALSE	FALSE	dnr9	94666084	0.0162847	0.0301012	274660	outcome	TRUE	reported	textfile	0.0042382	1.785e-08	288649	exposure	TRUE	reported	niaosuan.txt	textfile	2	TRUE	0.000109864	288649	2.10143e-05	274660	TRUE	0.0269272	0.000229344	31.7153
rs10971420	T	C	T	C	0.030745	0.00228751	0.6875	0.73977	FALSE	FALSE	FALSE	dnr9	33125002	0.941069	0.0309431	274660	outcome	TRUE	reported	textfile	0.0040688	4.144e-14	288649	exposure	TRUE	reported	niaosuan.txt	textfile	2	TRUE	0.000197771	288649	1.98978e-08	274660	TRUE	1.75825e-07	0.000406164	57.0974
rs10994731	A	G	A	G	-0.060861	-0.0136494	0.8816	0.807621	FALSE	FALSE	FALSE	dnr9	50854429	0.695924	0.0349245	274660	outcome	TRUE	reported	textfile	0.0061452	4.007e-23	288649	exposure	TRUE	reported	niaosuan.txt	textfile	2	TRUE	0.000339697	288649	5.56127e-07	274660	TRUE	3.23643e-11	0.000773271	98.0858
rs11128111	T	C	T	C	-0.020891	-0.0399201	0.48	0.515684	FALSE	FALSE	FALSE	dnr9	69096481	0.145936	0.0274546	274660	outcome	TRUE	reported	textfile	0.003823	4.642e-08	288649	exposure	TRUE	reported	niaosuan.txt	textfile	2	TRUE	0.000103442	288649	7.69764e-06	274660	TRUE	0.00552315	0.000217868	29.8614
rs111625726	T	C	T	C	0.075871	-0.0300159	0.7015	0.677499	FALSE	FALSE	FALSE	dnr9	88169202	0.304019	0.0292025	274660	outcome	TRUE	reported	textfile	0.0042661	9.328e-71	288649	exposure	TRUE	reported	niaosuan.txt	textfile	2	TRUE	0.00109458	288649	3.84653e-06	274660	TRUE	1.60463e-31	0.00241076	316.293
rs11551890	A	G	A	G	0.02308	0.012525	0.5087	0.407569	FALSE	FALSE	FALSE	dnr9	98216401	0.657938	0.0282883	274660	outcome	TRUE	reported	textfile	0.0041358	2.399e-08	288649	exposure	TRUE	reported	niaosuan.txt	textfile	2	TRUE	0.000107879	288649	7.13755e-07	274660	TRUE	0.000343973	0.000266263	31.1424
rs11614136	A	T	A	T	-0.029063	-0.0120847	0.6439	0.61901	FALSE	TRUE	FALSE	dnr9	51864993	0.668486	0.0282202	274660	outcome	TRUE	reported	textfile	0.0040751	9.902e-13	288649	exposure	TRUE	reported	niaosuan.txt	textfile	2	TRUE	0.000176182	288649	6.67666e-07	274660	TRUE	2.96438e-06	0.000387348	50.8633
rs11663816	T	C	T	C	-0.030377	-0.108929	0.7295	0.804094	FALSE	FALSE	FALSE	dnr9	60208994	0.00111332	0.0334118	274660	outcome	TRUE	reported	textfile	0.0042881	1.4e-12	288649	exposure	TRUE	reported	niaosuan.txt	textfile	2	TRUE	0.000173827	288649	3.86971e-05	274660	TRUE	0.00898345	0.000364177	50.1834
rs11683692	T	C	T	C	-0.048213	0.0512044	0.9444	0.92821	FALSE	FALSE	FALSE	dnr9	144752048	0.331303	0.052707	274660	outcome	TRUE	reported	textfile	0.0084831	1.32e-08	288649	exposure	TRUE	reported	niaosuan.txt	textfile	2	TRUE	0.000111893	288649	3.43625e-06	274660	TRUE	0.00106389	0.000244112	32.3012
rs1171617	T	G	T	G	0.079207	-0.0454128	0.7682	0.838743	FALSE	FALSE	FALSE	dnr9	59707424	0.217561	0.03683	274660	outcome	TRUE	reported	textfile	0.0045991	1.805e-66	288649	exposure	TRUE	reported	niaosuan.txt	textfile	2	TRUE	0.00102652	288649	5.53552e-06	274660	TRUE	7.91339e-29	0.00223432	296.607
rs117864137	A	G	A	G	0.028299	-0.0778169	0.731	0.786426	FALSE	FALSE	FALSE	dnr9	4983293	0.019556	0.0333297	274660	outcome	TRUE	reported	textfile	0.0043041	4.869e-11	288649	exposure	TRUE	reported	niaosuan.txt	textfile	2	TRUE	0.000149743	288649	1.98465e-05	274660	TRUE	0.00350428	0.00031495	43.2292
rs12037861	A	T	A	T	0.023078	0.00565313	0.7041	0.7208	FALSE	TRUE	FALSE	dnr9	220864835	0.852043	0.0303097	274660	outcome	TRUE	reported	textfile	0.0041809	3.393e-08	288649	exposure	TRUE	reported	niaosuan.txt	textfile	2	TRUE	0.000105547	288649	1.26655e-07	274660	TRUE	0.00019861	0.000221925	30.4689
rs12313306	T	C	T	C	-0.076333	0.0414556	0.2464	0.237081	FALSE	FALSE	FALSE	dnr9	57358071	0.192815	0.0318327	274660	outcome	TRUE	reported	textfile	0.0044871	6.735e-65	288649	exposure	TRUE	reported	niaosuan.txt	textfile	2	TRUE	0.00100159	288649	6.17482e-06	274660	TRUE	7.05864e-28	0.0021639	289.396
rs1234413	T	C	T	C	-0.022345	0.0454055	0.4415	0.52787	FALSE	FALSE	FALSE	dnr9	148086800	0.0968902	0.0273508	274660	outcome	TRUE	reported	textfile	0.0038599	7.083e-09	288649	exposure	TRUE	reported	niaosuan.txt	textfile	2	TRUE	0.000116089	288649	1.00341e-05	274660	TRUE	0.00431924	0.000246232	33.5126
rs12423664	A	G	A	G	0.041927	0.0478341	0.1515	0.125766	FALSE	FALSE	FALSE	dnr9	132493308	0.248242	0.0414281	274660	outcome	TRUE	reported	textfile	0.0056912	1.746e-13	288649	exposure	TRUE	reported	niaosuan.txt	textfile	2	TRUE	0.000187988	288649	4.8539e-06	274660	TRUE	1.5783e-05	0.000451941	54.2725
rs12472381	A	G	A	G	0.021931	0.0663502	0.39	0.401839	FALSE	FALSE	FALSE	dnr9	59094090	0.0171218	0.0278305	274660	outcome	TRUE	reported	textfile	0.0038952	1.798e-08	288649	exposure	TRUE	reported	niaosuan.txt	textfile	2	TRUE	0.00010981	288649	2.06938e-05	274660	TRUE	0.0260962	0.000228845	31.6999
rs12530084	T	C	T	C	0.06643	0.00721022	0.2198	0.255284	FALSE	FALSE	FALSE	dnr9	7214443	0.818417	0.0314059	274660	outcome	TRUE	reported	textfile	0.0045762	9.554e-48	288649	exposure	TRUE	reported	niaosuan.txt	textfile	2	TRUE	0.000729515	288649	1.91903e-07	274660	TRUE	2.04567e-23	0.00151353	210.726
rs12576996	T	G	T	G	-0.046872	0.0120672	0.7372	0.644108	FALSE	FALSE	FALSE	dnr9	65813167	0.676628	0.0289333	274660	outcome	TRUE	reported	textfile	0.0044309	3.749e-26	288649	exposure	TRUE	reported	niaosuan.txt	textfile	2	TRUE	0.000387532	288649	6.33322e-07	274660	TRUE	1.36478e-12	0.000851271	111.903
rs1260326	T	C	T	C	0.069602	-0.00642094	0.3983	0.348805	FALSE	FALSE	FALSE	dnr9	27508073	0.823762	0.028831	274660	outcome	TRUE	reported	textfile	0.0039626	4.607e-69	288649	exposure	TRUE	reported	niaosuan.txt	textfile	2	TRUE	0.00106771	288649	1.80587e-07	274660	TRUE	1.01422e-33	0.00232201	308.52
rs12908437	T	C	T	C	0.045764	-0.0283796	0.3761	0.352027	FALSE	FALSE	FALSE	dnr9	98744146	0.321584	0.0286314	274660	outcome	TRUE	reported	textfile	0.0039845	1.559e-30	288649	exposure	TRUE	reported	niaosuan.txt	textfile	2	TRUE	0.000456809	288649	3.57712e-06	274660	TRUE	2.67459e-13	0.00098287	131.917
rs12920245	A	C	A	C	0.037576	0.0910197	0.1047	0.0764347	FALSE	FALSE	FALSE	dnr9	71995170	0.073804	0.0509108	274660	outcome	TRUE	reported	textfile	0.0063917	4.132e-09	288649	exposure	TRUE	reported	niaosuan.txt	textfile	2	TRUE	0.000119721	288649	1.16373e-05	274660	TRUE	0.0047254	0.000264708	34.5612
rs12987661	T	C	T	C	0.041324	0.00524678	0.8657	0.877384	FALSE	FALSE	FALSE	dnr9	69586326	0.900989	0.0421724	274660	outcome	TRUE	reported	textfile	0.0058364	1.437e-12	288649	exposure	TRUE	reported	niaosuan.txt	textfile	2	TRUE	0.000173649	288649	5.63556e-08	274660	TRUE	1.20493e-06	0.00039708	50.132
rs13226650	A	G	A	G	0.048744	-0.0756194	0.8085	0.822247	FALSE	FALSE	FALSE	dnr9	73602675	0.0329746	0.0354622	274660	outcome	TRUE	reported	textfile	0.0048683	1.345e-23	288649	exposure	TRUE	reported	niaosuan.txt	textfile	2	TRUE	0.000347192	288649	1.65552e-05	274660	TRUE	4.6391e-08	0.000735735	100.251
rs1359232	A	C	A	C	-0.090844	-0.0798833	0.466	0.373718	FALSE	FALSE	FALSE	dnr9	25809488	0.00463906	0.0282165	274660	outcome	TRUE	reported	textfile	0.003803	4.12e-126	288649	exposure	TRUE	reported	niaosuan.txt	textfile	2	TRUE	0.00197295	288649	2.9181e-05	274660	TRUE	1.39067e-48	0.00410724	570.611
rs1383585	A	G	A	G	-0.202781	0.00232104	0.9018	0.941278	FALSE	FALSE	FALSE	dnr9	88098583	0.967815	0.057525	274660	outcome	TRUE	reported	textfile	0.0064003	1e-200	288649	exposure	TRUE	reported	niaosuan.txt	textfile	2	TRUE	0.00346561	288649	5.92734e-09	274660	TRUE	4.74513e-108	0.00728293	1003.82
rs1440411	T	C	T	C	-0.027552	-0.00906332	0.5706	0.606052	FALSE	FALSE	FALSE	dnr9	143237132	0.744998	0.0278664	274660	outcome	TRUE	reported	textfile	0.0038698	1.081e-12	288649	exposure	TRUE	reported	niaosuan.txt	textfile	2	TRUE	0.000175584	288649	3.85142e-07	274660	TRUE	2.15259e-06	0.000371989	50.6908
rs1478604	T	C	T	C	-0.026249	-0.0198759	0.7061	0.777961	FALSE	FALSE	FALSE	dnr9	39581120	0.543344	0.0327034	274660	outcome	TRUE	reported	textfile	0.0042092	4.487e-10	288649	exposure	TRUE	reported	niaosuan.txt	textfile	2	TRUE	0.00013471	288649	1.34485e-06	274660	TRUE	8.8795e-05	0.000285971	38.889
rs16889260	T	C	T	C	-0.154484	-0.0420252	0.1857	0.148754	FALSE	FALSE	FALSE	dnr9	9833272	0.276336	0.0386052	274660	outcome	TRUE	reported	textfile	0.0049255	1e-200	288649	exposure	TRUE	reported	niaosuan.txt	textfile	2	TRUE	0.00339642	288649	4.31453e-06	274660	TRUE	6.57912e-99	0.00721761	983.708
rs16892069	T	C	T	C	0.188963	0.090486	0.9463	0.917554	FALSE	FALSE	FALSE	dnr9	10003225	0.0676846	0.0495244	274660	outcome	TRUE	reported	textfile	0.0090334	3.65e-97	288649	exposure	TRUE	reported	niaosuan.txt	textfile	2	TRUE	0.00151365	288649	1.21542e-05	274660	TRUE	2.47416e-40	0.003629	437.574
rs17050272	A	G	A	G	0.031806	-0.00888543	0.421	0.535505	FALSE	FALSE	FALSE	dnr9	120548864	0.746315	0.0274664	274660	outcome	TRUE	reported	textfile	0.00399	1.569e-15	288649	exposure	TRUE	reported	niaosuan.txt	textfile	2	TRUE	0.000220095	288649	3.81032e-07	274660	TRUE	9.58428e-08	0.000493184	63.5437
rs1800961	T	C	T	C	-0.075792	0.0648486	0.0339	0.0455577	FALSE	FALSE	FALSE	dnr9	44413724	0.321484	0.0654103	274660	outcome	TRUE	reported	textfile	0.0118559	1.629e-10	288649	exposure	TRUE	reported	niaosuan.txt	textfile	2	TRUE	0.000141563	288649	3.57862e-06	274660	TRUE	0.000173973	0.000376269	40.8675
rs187355703	C	G	C	G	-0.086139	0.185302	0.9747	0.976403	FALSE	TRUE	FALSE	dnr9	176128855	0.0426452	0.0914093	274660	outcome	TRUE	reported	textfile	0.0129299	2.701e-11	288649	exposure	TRUE	reported	niaosuan.txt	textfile	2	TRUE	0.000153736	288649	1.49617e-05	274660	TRUE	0.00137118	0.000365949	44.3823
rs2070803	A	G	A	G	0.052586	0.0461286	0.5777	0.491841	FALSE	FALSE	FALSE	dnr9	155185239	0.0924038	0.027411	274660	outcome	TRUE	reported	textfile	0.0039158	4.092e-41	288649	exposure	TRUE	reported	niaosuan.txt	textfile	2	TRUE	0.000624397	288649	1.03108e-05	274660	TRUE	3.04355e-16	0.00134925	180.343
rs2108878	T	C	T	C	0.107314	-0.0047447	0.7033	0.635446	FALSE	FALSE	FALSE	dnr9	10525718	0.867796	0.0285038	274660	outcome	TRUE	reported	textfile	0.0042171	7.54e-143	288649	exposure	TRUE	reported	niaosuan.txt	textfile	2	TRUE	0.00223844	288649	1.00883e-07	274660	TRUE	1.14507e-69	0.00480619	647.567
rs219781	T	G	T	G	-0.025151	-0.0420479	0.2456	0.214711	FALSE	FALSE	FALSE	dnr9	36460323	0.206147	0.0332597	274660	outcome	TRUE	reported	textfile	0.0044479	1.563e-08	288649	exposure	TRUE	reported	niaosuan.txt	textfile	2	TRUE	0.000110761	288649	5.81912e-06	274660	TRUE	0.0023394	0.000234407	31.9743
rs2453580	T	C	T	C	0.024703	-0.0145692	0.5977	0.718532	FALSE	FALSE	FALSE	dnr9	19535008	0.63268	0.0304821	274660	outcome	TRUE	reported	textfile	0.0040064	7.012e-10	288649	exposure	TRUE	reported	niaosuan.txt	textfile	2	TRUE	0.000131694	288649	8.31743e-07	274660	TRUE	7.39452e-05	0.000293469	38.0181
rs2581817	C	G	C	G	0.047911	0.0182137	0.4198	0.381434	FALSE	TRUE	FALSE	dnr9	53037781	0.516531	0.0280771	274660	outcome	TRUE	reported	textfile	0.0038795	4.87e-35	288649	exposure	TRUE	reported	niaosuan.txt	textfile	2	TRUE	0.000528108	288649	1.53214e-06	274660	TRUE	3.39582e-16	0.0011182	152.517
rs28530689	A	C	A	C	0.032213	0.00834652	0.5117	0.581829	FALSE	FALSE	FALSE	dnr9	122062842	0.762851	0.0276615	274660	outcome	TRUE	reported	textfile	0.0038922	1.271e-16	288649	exposure	TRUE	reported	niaosuan.txt	textfile	2	TRUE	0.000237248	288649	3.31487e-07	274660	TRUE	2.65374e-08	0.000518555	68.4971
rs2867112	T	G	T	G	0.035023	0.0719843	0.8301	0.836019	FALSE	FALSE	FALSE	dnr9	651349	0.0486642	0.036512	274660	outcome	TRUE	reported	textfile	0.0051437	9.836e-12	288649	exposure	TRUE	reported	niaosuan.txt	textfile	2	TRUE	0.00016059	288649	1.41516e-05	274660	TRUE	0.000828609	0.000345988	46.3613
rs2868194	T	C	T	C	-0.026759	-0.0183318	0.4084	0.426121	FALSE	FALSE	FALSE	dnr9	32859154	0.50742	0.0276556	274660	outcome	TRUE	reported	textfile	0.0039217	8.904e-12	288649	exposure	TRUE	reported	niaosuan.txt	textfile	2	TRUE	0.00016127	288649	1.59975e-06	274660	TRUE	1.78758e-05	0.000346006	46.5576
rs2943539	T	C	T	C	0.04144	0.0339332	0.4754	0.543888	FALSE	FALSE	FALSE	dnr9	75567604	0.216184	0.0274377	274660	outcome	TRUE	reported	textfile	0.0037834	6.415e-28	288649	exposure	TRUE	reported	niaosuan.txt	textfile	2	TRUE	0.000415458	288649	5.56877e-06	274660	TRUE	1.35717e-11	0.000856558	119.971
rs34861762	T	C	T	C	0.034282	0.0451847	0.4194	0.457855	FALSE	FALSE	FALSE	dnr9	23890907	0.0991836	0.0274041	274660	outcome	TRUE	reported	textfile	0.0038297	3.504e-19	288649	exposure	TRUE	reported	niaosuan.txt	textfile	2	TRUE	0.000277533	288649	9.89818e-06	274660	TRUE	3.9766e-07	0.000572358	80.1314
rs35506085	A	G	A	G	-0.028758	0.00471794	0.1887	0.169104	FALSE	FALSE	FALSE	dnr9	2144346	0.897815	0.0367376	274660	outcome	TRUE	reported	textfile	0.005079	1.496e-08	288649	exposure	TRUE	reported	niaosuan.txt	textfile	2	TRUE	0.000111057	288649	6.0047e-08	274660	TRUE	0.000112601	0.000253222	32.0598
rs3925584	T	C	T	C	0.030389	-0.0157227	0.5522	0.517731	FALSE	FALSE	FALSE	dnr9	30738788	0.571618	0.0277949	274660	outcome	TRUE	reported	textfile	0.0038157	1.663e-15	288649	exposure	TRUE	reported	niaosuan.txt	textfile	2	TRUE	0.000219696	288649	1.16501e-06	274660	TRUE	2.52231e-07	0.000456713	63.4285
rs455213	T	C	T	C	-0.026532	0.0288414	0.5428	0.607679	FALSE	FALSE	FALSE	dnr9	34660130	0.302418	0.0279671	274660	outcome	TRUE	reported	textfile	0.0038574	6.053e-12	288649	exposure	TRUE	reported	niaosuan.txt	textfile	2	TRUE	0.000163875	288649	3.87208e-06	274660	TRUE	4.8134e-05	0.000349394	47.3097
rs4617927	T	G	T	G	0.035037	-0.00562863	0.446	0.467116	FALSE	FALSE	FALSE	dnr9	55278765	0.837572	0.0274568	274660	outcome	TRUE	reported	textfile	0.0039267	4.545e-19	288649	exposure	TRUE	reported	niaosuan.txt	textfile	2	TRUE	0.000275747	288649	1.53008e-07	274660	TRUE	1.17612e-09	0.000606636	79.6156
rs4646068	T	C	T	C	0.02366	0.0171458	0.692	0.651657	FALSE	FALSE	FALSE	dnr9	15502209	0.549818	0.0286703	274660	outcome	TRUE	reported	textfile	0.0040972	7.714e-09	288649	exposure	TRUE	reported	niaosuan.txt	textfile	2	TRUE	0.000115515	288649	1.30214e-06	274660	TRUE	0.000313218	0.000238625	33.3469
rs4808762	T	C	T	C	-0.024229	0.029334	0.7199	0.745262	FALSE	FALSE	FALSE	dnr9	18215412	0.34865	0.0312993	274660	outcome	TRUE	reported	textfile	0.0042668	1.358e-08	288649	exposure	TRUE	reported	niaosuan.txt	textfile	2	TRUE	0.000111699	288649	3.19801e-06	274660	TRUE	0.000987141	0.000236748	32.2453
rs4897160	A	G	A	G	0.029735	0.0117607	0.4828	0.505788	FALSE	FALSE	FALSE	dnr9	125902798	0.667244	0.0273547	274660	outcome	TRUE	reported	textfile	0.0038854	1.961e-14	288649	exposure	TRUE	reported	niaosuan.txt	textfile	2	TRUE	0.000202866	288649	6.72992e-07	274660	TRUE	4.7554e-07	0.000441562	58.5685
rs4997081	C	G	C	G	-0.030192	0.0521297	0.1962	0.2339	FALSE	TRUE	FALSE	dnr9	20353912	0.102666	0.0319409	274660	outcome	TRUE	reported	textfile	0.0048328	4.175e-10	288649	exposure	TRUE	reported	niaosuan.txt	textfile	2	TRUE	0.000135195	288649	9.69794e-06	274660	TRUE	0.00140351	0.000287515	39.0289
rs56106601	A	C	A	C	0.060781	-0.129356	0.9455	0.976958	FALSE	FALSE	FALSE	dnr9	128008205	0.155187	0.0910035	274660	outcome	TRUE	reported	textfile	0.0091216	2.675e-11	288649	exposure	TRUE	reported	niaosuan.txt	textfile	2	TRUE	0.000153801	288649	7.35634e-06	274660	TRUE	0.000277728	0.000380736	44.4011
rs57652769	T	C	T	C	-0.036197	-0.0299924	0.3094	0.309534	FALSE	FALSE	FALSE	dnr9	79720079	0.312892	0.0297198	274660	outcome	TRUE	reported	textfile	0.0042129	8.56e-18	288649	exposure	TRUE	reported	niaosuan.txt	textfile	2	TRUE	0.000255685	288649	3.70798e-06	274660	TRUE	1.31426e-07	0.000559915	73.8215
rs6119510	T	G	T	G	-0.023095	-0.0750661	0.5959	0.541099	FALSE	FALSE	FALSE	dnr9	34699978	0.00600344	0.0273207	274660	outcome	TRUE	reported	textfile	0.0039005	3.201e-09	288649	exposure	TRUE	reported	niaosuan.txt	textfile	2	TRUE	0.000121444	288649	2.74853e-05	274660	TRUE	0.0301894	0.000256879	35.0587
rs62052820	A	G	A	G	0.041401	0.0132387	0.2124	0.219133	FALSE	FALSE	FALSE	dnr9	69541335	0.690897	0.0332934	274660	outcome	TRUE	reported	textfile	0.0047484	2.811e-18	288649	exposure	TRUE	reported	niaosuan.txt	textfile	2	TRUE	0.000263297	288649	5.75681e-07	274660	TRUE	6.50356e-09	0.000573472	76.0199
rs62128132	T	C	T	C	-0.117564	-0.0859705	0.9661	0.975141	FALSE	FALSE	FALSE	dnr9	49714698	0.323732	0.087119	274660	outcome	TRUE	reported	textfile	0.0147093	1.322e-15	288649	exposure	TRUE	reported	niaosuan.txt	textfile	2	TRUE	0.000221259	288649	3.54552e-06	274660	TRUE	1.09183e-06	0.000905317	63.88
rs62294340	A	G	A	G	-0.021858	0.00515419	0.364	0.27952	FALSE	FALSE	FALSE	dnr9	169437688	0.865351	0.0303963	274660	outcome	TRUE	reported	textfile	0.0040096	4.997e-08	288649	exposure	TRUE	reported	niaosuan.txt	textfile	2	TRUE	0.000102945	288649	1.04686e-07	274660	TRUE	0.000228599	0.000221212	29.7179
rs62310614	A	G	A	G	-0.056289	0.0834059	0.1104	0.0589341	FALSE	FALSE	FALSE	dnr9	88164090	0.150323	0.0579855	274660	outcome	TRUE	reported	textfile	0.0062707	2.797e-19	288649	exposure	TRUE	reported	niaosuan.txt	textfile	2	TRUE	0.000279079	288649	7.53285e-06	274660	TRUE	1.62245e-07	0.000622359	80.5777
rs62435145	T	G	T	G	0.041662	-0.0470523	0.6891	0.655158	FALSE	FALSE	FALSE	dnr9	1246931	0.106069	0.0291144	274660	outcome	TRUE	reported	textfile	0.0050793	2.358e-16	288649	exposure	TRUE	reported	niaosuan.txt	textfile	2	TRUE	0.000233026	288649	9.50932e-06	274660	TRUE	4.86931e-06	0.000743726	67.2779
rs626277	A	C	A	C	0.025914	0.0380951	0.5938	0.59685	FALSE	FALSE	FALSE	dnr9	71773564	0.173264	0.0279743	274660	outcome	TRUE	reported	textfile	0.0038894	2.689e-11	288649	exposure	TRUE	reported	niaosuan.txt	textfile	2	TRUE	0.000153769	288649	6.75188e-06	274660	TRUE	0.000235575	0.000323951	44.3919
rs6283	T	C	T	C	0.043905	0.0234378	0.6605	0.603135	FALSE	FALSE	FALSE	dnr9	9783007	0.408754	0.028372	274660	outcome	TRUE	reported	textfile	0.0048971	3.091e-19	288649	exposure	TRUE	reported	niaosuan.txt	textfile	2	TRUE	0.000278395	288649	2.48462e-06	274660	TRUE	1.4387e-08	0.000864511	80.3804
rs6495044	A	G	A	G	0.024401	0.00475087	0.7086	0.697678	FALSE	FALSE	FALSE	dnr9	73038082	0.873999	0.0299586	274660	outcome	TRUE	reported	textfile	0.004281	1.199e-08	288649	exposure	TRUE	reported	niaosuan.txt	textfile	2	TRUE	0.000112541	288649	9.15611e-08	274660	TRUE	0.000110438	0.000245887	32.4881
rs7126110	C	G	C	G	-0.074297	0.012365	0.8554	0.823589	FALSE	TRUE	FALSE	dnr9	64752783	0.73186	0.0360862	274660	outcome	TRUE	reported	textfile	0.0062508	1.397e-32	288649	exposure	TRUE	reported	niaosuan.txt	textfile	2	TRUE	0.000489206	288649	4.27478e-07	274660	TRUE	8.03401e-16	0.00136556	141.277
rs71456318	A	C	A	C	0.079027	0.0302888	0.4842	0.572919	FALSE	FALSE	FALSE	dnr9	64565390	0.272863	0.0276233	274660	outcome	TRUE	reported	textfile	0.0038829	4.41e-92	288649	exposure	TRUE	reported	niaosuan.txt	textfile	2	TRUE	0.00143301	288649	4.37743e-06	274660	TRUE	4.4164e-41	0.00311952	414.227
rs7267595	A	C	A	C	0.022524	0.011524	0.5097	0.464565	FALSE	FALSE	FALSE	dnr9	10663202	0.674259	0.0274179	274660	outcome	TRUE	reported	textfile	0.0038025	3.152e-09	288649	exposure	TRUE	reported	niaosuan.txt	textfile	2	TRUE	0.000121544	288649	6.43199e-07	274660	TRUE	0.000125447	0.00025357	35.0875
rs7303595	A	T	A	T	0.025313	0.036396	0.3357	0.327188	FALSE	TRUE	FALSE	dnr9	15206129	0.211043	0.0291004	274660	outcome	TRUE	reported	textfile	0.004106	7.05e-10	288649	exposure	TRUE	reported	niaosuan.txt	textfile	2	TRUE	0.000131651	288649	5.69527e-06	274660	TRUE	0.000651142	0.000285781	38.0058
rs74440730	A	C	A	C	-0.03682	-0.00117749	0.8924	0.918594	FALSE	FALSE	FALSE	dnr9	16878893	0.981147	0.0498291	274660	outcome	TRUE	reported	textfile	0.0061563	2.22e-09	288649	exposure	TRUE	reported	niaosuan.txt	textfile	2	TRUE	0.00012391	288649	2.03309e-09	274660	TRUE	3.19282e-05	0.000260357	35.7707
rs76004499	C	G	C	G	-0.073671	0.0231323	0.9722	0.974287	FALSE	TRUE	FALSE	dnr9	177278864	0.790102	0.086905	274660	outcome	TRUE	reported	textfile	0.0133303	3.265e-08	288649	exposure	TRUE	reported	niaosuan.txt	textfile	2	TRUE	0.000105804	288649	2.57962e-07	274660	TRUE	0.000244034	0.000293375	30.5431
rs7640441	A	C	A	C	-0.027525	0.0512822	0.2457	0.297052	FALSE	FALSE	FALSE	dnr9	125399238	0.0890779	0.0301611	274660	outcome	TRUE	reported	textfile	0.0045325	1.256e-09	288649	exposure	TRUE	reported	niaosuan.txt	textfile	2	TRUE	0.000127749	288649	1.05255e-05	274660	TRUE	0.00250066	0.000280824	36.879
rs76651220	A	C	A	C	0.062033	-0.0297244	0.051	0.0526814	FALSE	FALSE	FALSE	dnr9	132569653	0.626917	0.0611523	274660	outcome	TRUE	reported	textfile	0.0110148	1.783e-08	288649	exposure	TRUE	reported	niaosuan.txt	textfile	2	TRUE	0.00010987	288649	8.60217e-07	274660	TRUE	0.000337736	0.000372488	31.717
rs77923202	A	T	A	T	-0.175232	-0.0599259	0.0197	0.0309679	FALSE	TRUE	FALSE	dnr9	119867813	0.451123	0.0795254	274660	outcome	TRUE	reported	textfile	0.0309515	1.501e-08	288649	exposure	TRUE	reported	niaosuan.txt	textfile	2	TRUE	0.000111032	288649	2.0674e-06	274660	TRUE	0.000640694	0.00118599	32.0526
rs79598313	T	C	T	C	0.09962	0.024613	0.026	0.0346763	FALSE	FALSE	FALSE	dnr9	26958422	0.744081	0.0753948	274660	outcome	TRUE	reported	textfile	0.0128549	9.221e-15	288649	exposure	TRUE	reported	niaosuan.txt	textfile	2	TRUE	0.000208017	288649	3.8802e-07	274660	TRUE	2.24972e-07	0.000502638	60.0559
rs7986094	A	C	A	C	-0.023916	-0.00223679	0.3016	0.34758	FALSE	FALSE	FALSE	dnr9	30455794	0.937931	0.0287246	274660	outcome	TRUE	reported	textfile	0.0042434	1.741e-08	288649	exposure	TRUE	reported	niaosuan.txt	textfile	2	TRUE	0.000110036	288649	2.20775e-08	274660	TRUE	0.000104598	0.000240959	31.765
rs8050136	A	C	A	C	0.02464	0.0597202	0.4029	0.401306	FALSE	FALSE	FALSE	dnr9	53782363	0.0323117	0.0278996	274660	outcome	TRUE	reported	textfile	0.0038882	2.342e-10	288649	exposure	TRUE	reported	niaosuan.txt	textfile	2	TRUE	0.000139109	288649	1.6682e-05	274660	TRUE	0.00381995	0.000292116	40.1591
rs861536	A	G	A	G	0.0238	0.022486	0.621	0.690123	FALSE	FALSE	FALSE	dnr9	103701227	0.445026	0.0294421	274660	outcome	TRUE	reported	textfile	0.0039764	2.158e-09	288649	exposure	TRUE	reported	niaosuan.txt	textfile	2	TRUE	0.000124095	288649	2.1237e-06	274660	TRUE	0.000280609	0.000266634	35.824
rs9287911	A	T	A	T	0.038206	-0.0121296	0.2497	0.299658	FALSE	TRUE	FALSE	dnr9	169180784	0.685083	0.02991	274660	outcome	TRUE	reported	textfile	0.0044632	1.126e-17	288649	exposure	TRUE	reported	niaosuan.txt	textfile	2	TRUE	0.000253801	288649	5.9878e-07	274660	TRUE	1.2944e-08	0.000546949	73.2775
rs9288447	T	C	T	C	-0.022527	0.0504796	0.5458	0.60767	FALSE	FALSE	FALSE	dnr9	212218913	0.0708908	0.0279483	274660	outcome	TRUE	reported	textfile	0.0038068	3.269e-09	288649	exposure	TRUE	reported	niaosuan.txt	textfile	2	TRUE	0.000121302	288649	1.18775e-05	274660	TRUE	0.00452464	0.000251604	35.0176
rs9420446	T	C	T	C	-0.038016	0.00398588	0.1371	0.178873	FALSE	FALSE	FALSE	dnr9	87120932	0.911715	0.0359493	274660	outcome	TRUE	reported	textfile	0.0055996	1.129e-11	288649	exposure	TRUE	reported	niaosuan.txt	textfile	2	TRUE	0.000159655	288649	4.47585e-08	274660	TRUE	3.1452e-06	0.000341949	46.0913
rs98270	A	G	A	G	0.021718	0.0583011	0.362	0.283048	FALSE	FALSE	FALSE	dnr9	48017306	0.055538	0.0304501	274660	outcome	TRUE	reported	textfile	0.0039618	4.207e-08	288649	exposure	TRUE	reported	niaosuan.txt	textfile	2	TRUE	0.000104098	288649	1.33468e-05	274660	TRUE	0.0140029	0.000217871	30.0507
rs9895661	T	C	T	C	0.050208	0.0309901	0.8174	0.812163	FALSE	FALSE	FALSE	dnr9	61379228	0.377072	0.0350842	274660	outcome	TRUE	reported	textfile	0.0051	7.229e-23	288649	exposure	TRUE	reported	niaosuan.txt	textfile	2	TRUE	0.000335655	288649	2.84073e-06	274660	TRUE	4.33166e-10	0.000752508	96.9182
rs9925837	A	G	A	G	-0.041628	0.0657563	0.8445	0.837747	FALSE	FALSE	FALSE	dnr9	79893406	0.0747963	0.0369063	274660	outcome	TRUE	reported	textfile	0.0053322	5.854e-15	288649	exposure	TRUE	reported	niaosuan.txt	textfile	2	TRUE	0.000211105	288649	1.15578e-05	274660	TRUE	2.9702e-05	0.000455125	60.9478

## Sheet: Table 2.
Supplementary file 2-Table 2 Summary of DN instrumental variables for genetic prediction
SNP	effect_allele.exposure	other_allele.exposure	effect_allele.outcome	other_allele.outcome	beta.exposure	beta.outcome	eaf.exposure	eaf.outcome	remove	palindromic	ambiguous	id.outcome	chr.outcome	pos.outcome	se.outcome	pval.outcome	samplesize.outcome	outcome	mr_keep.outcome	pval_origin.outcome	data_source.outcome	chr.exposure	pos.exposure	pval.exposure	se.exposure	samplesize.exposure	exposure	mr_keep.exposure	pval_origin.exposure	id.exposure	data_source.exposure	action	mr_keep	rsq.exposure	effective_n.exposure	rsq.outcome	effective_n.outcome	steiger_dir	steiger_pval	R2	F
rs13212435	T	C	T	C	-0.273408	-0.004451	0.225315	0.1604	FALSE	FALSE	FALSE	niaosuan.txt	6	32422348	0.0057814	0.4413	288649	outcome	TRUE	reported	textfile	6	32454571	1.21787e-15	0.0341648	274660	exposure	TRUE	reported	dnr9	textfile	2	TRUE	0.000233116	274660	2.05344e-06	288649	TRUE	2.0948e-07	0.0260956	64.042
rs2476601	G	A	G	A	-0.27359	0.002066	0.853038	0.897	FALSE	FALSE	FALSE	niaosuan.txt	1	114377568	0.0065042	0.7507	288649	outcome	TRUE	reported	textfile	1	113834946	5.60919e-14	0.0363966	274660	exposure	TRUE	reported	dnr9	textfile	2	TRUE	0.000205682	274660	3.49547e-07	288649	TRUE	2.48458e-07	0.0187674	56.5039
rs2736428	T	C	T	C	0.194546	-0.000283	0.296896	0.337	FALSE	FALSE	FALSE	niaosuan.txt	6	31843924	0.0041523	0.9457	288649	outcome	TRUE	reported	textfile	6	31876147	1.78115e-11	0.0289378	274660	exposure	TRUE	reported	dnr9	textfile	2	TRUE	0.000164532	274660	1.60927e-08	288649	TRUE	1.89093e-06	0.0158015	45.1974
rs28360067	A	G	A	G	0.230677	0.003419	0.244812	0.2002	FALSE	FALSE	FALSE	niaosuan.txt	6	31164580	0.0061609	0.5789	288649	outcome	TRUE	reported	textfile	6	31196803	2.6206e-14	0.0302894	274660	exposure	TRUE	reported	dnr9	textfile	2	TRUE	0.000211127	274660	1.06695e-06	288649	TRUE	4.10745e-07	0.0196755	57.9999
rs73410776	T	C	T	C	0.525278	-0.003896	0.0986822	0.0637	FALSE	FALSE	FALSE	niaosuan.txt	6	32789955	0.0080172	0.627	288649	outcome	TRUE	reported	textfile	6	32822178	4.55198e-40	0.0396456	274660	exposure	TRUE	reported	dnr9	textfile	2	TRUE	0.000638732	274660	8.18135e-07	288649	TRUE	6.02067e-20	0.0490823	175.545
rs74662707	A	T	A	T	0.339234	-0.013249	0.0479667	0.0434	FALSE	TRUE	FALSE	niaosuan.txt	2	60561195	0.0094832	0.1624	288649	outcome	TRUE	reported	textfile	2	60334060	6.53672e-09	0.0584643	274660	exposure	TRUE	reported	dnr9	textfile	2	TRUE	0.000122566	274660	6.76217e-06	288649	TRUE	0.0014834	0.0105104	33.668
rs9273364	G	T	G	T	0.592714	0.002056	0.273024	0.2629	FALSE	FALSE	FALSE	niaosuan.txt	6	32626302	0.0051842	0.6916	288649	outcome	TRUE	reported	textfile	6	32658525	5.71479e-105	0.0272403	274660	exposure	TRUE	reported	dnr9	textfile	2	TRUE	0.00172078	274660	5.44898e-07	288649	TRUE	8.36037e-53	0.139457	473.442

## Sheet: Table 3
Supplementary file 2-Table. 3 Mendelian randomization results of pleiotropy and sensitivity analysis
Exposure	Outcome	NSNVs	F-statistic	R2	MR-Egger intercept				MR-PRESSO global test			Cochrane’s Q				Steiger_test
					Intercept	SE	P-value		RSSobs	P-value		Q	Q_df	Q_pval		Direction	P-value
SUA	DN	89	115.31	0.079	0.006	0.008	0.44		155.352	<0.001		152.43	88	2.47e-05		TRUE	0
DN	SUA	7	129.49	0.279	0	0.005	0.94		4.254	0.81		3.35	6	0.76		TRUE	1.75e-91
Abbreviations: NSNVs, number of single-nucleotide variations; SUA, serum urate acid; DN, diabetic neuropathy.

## Sheet: Table 4
Supplementary file 2-Table. 4 Genetically predicted reverse causality estimates for DN and SUA
method	nsnp	b	se	pval	lo_ci	up_ci	or	or_lci95	or_uci95
Inverse variance weighted	7	0.000158442	0.00617251	0.979521	-0.0119397	0.0122566	1.00016	0.988131	1.01233
Inverse variance weighted (fixed effects)	7	0.000158442	0.00617251	0.979521	-0.0119397	0.0122566	1.00016	0.988131	1.01233
MR Egger	7	-0.000972409	0.0146558	0.949671	-0.0296977	0.0277529	0.999028	0.970739	1.02814
Weighted median	7	0.00158253	0.00766005	0.836326	-0.0134312	0.0165962	1.00158	0.986659	1.01673
Weighted mode	7	0.00219364	0.00849376	0.804833	-0.0144541	0.0188414	1.0022	0.98565	1.01902
Simple mode	7	-0.00420788	0.0105596	0.704063	-0.0249046	0.0164889	0.995801	0.975403	1.01663
